# Supplementary material for: Multiomics Analysis of the PHLDA Gene Family in Different Cancers and Their Clinical Prognostic Value
Source: Curr Issues Mol Biol. 2024 May 30;46(6):5488–510. doi: 10.3390/cimb46060328 (PMC11201736; doi:10.3390/cimb46060328)
Supplement: Supplementary file 1 [file cimb-46-00328-s001.zip]

Archive with 1 entries (1 files):
- cimb-2988307-supplemnetary.pdf
